# Supplementary material for: Antisense RNA foci in the motor neurons of C9ORF72-ALS patients are associated with TDP-43 proteinopathy
Source: Acta Neuropathol. 2015 May 6;130(1):63–75. doi: 10.1007/s00401-015-1429-9 (PMC4468790; doi:10.1007/s00401-015-1429-9)
Supplement: Supplementary file 2 — Supplementary material 2 (XLS 58 kb) Supplementary Table 2: Raw counts of sense and antisense nuclear RNA foci in motor neurons, cerebellar granule and Purkinje neurons, hippocampal dentate gyrus neurons and CA4 subfield neurons, from C9ORF72+ cases [file 401_2015_1429_MOESM2_ESM.xls]

## Sheet: Supplementary Table 2
Sample	Cell	No. Foci	No. Cells	Sense/Antisense
1	Motor Neurons	0	1	Sense
	Motor Neurons	5	1	Sense
	Motor Neurons	3	1	Sense
	Motor Neurons	0	1	Sense
	Motor Neurons	0	1	Sense
	Motor Neurons	0	1	Antisense
	Motor Neurons	18	1	Antisense
	Motor Neurons	19	1	Antisense
	Motor Neurons	4	1	Antisense
	Motor Neurons	5	1	Antisense
	Motor Neurons	2	1	Sense
	Motor Neurons	2	1	Sense
	Motor Neurons	1	1	Sense
	Motor Neurons	0	1	Sense
	Motor Neurons	2	1	Sense
	Motor Neurons	0	1	Antisense
	Motor Neurons	10	1	Antisense
	Motor Neurons	82	1	Antisense
	Motor Neurons	6	1	Antisense
	Motor Neurons	5	1	Antisense
	Purkinje Neurons	17	1	Antisense
	Purkinje Neurons	18	1	Antisense
	Purkinje Neurons	5	1	Antisense
	Purkinje Neurons	15	1	Antisense
	Purkinje Neurons	53	1	Antisense
	Granule Neurons	0	40	Antisense
	Granule Neurons	0	42	Antisense
	Purkinje Neurons	2	1	Sense
	Purkinje Neurons	1	1	Sense
	Purkinje Neurons	1	1	Sense
	Purkinje Neurons	2	1	Sense
	Purkinje Neurons	0	1	Sense
	Granule Neurons	22	38	Sense
	Granule Neurons	32	45	Sense
	Purkinje Neurons	7	1	Antisense
	Purkinje Neurons	45	1	Antisense
	Purkinje Neurons	5	1	Antisense
	Purkinje Neurons	49	1	Antisense
	Purkinje Neurons	50	1	Antisense
	Granule Neurons	0	39	Antisense
	Granule Neurons	0	41	Antisense
	Purkinje Neurons	2	1	Sense
	Purkinje Neurons	0	1	Sense
	Purkinje Neurons	56	1	Sense
	Purkinje Neurons	0	1	Sense
	Purkinje Neurons	0	1	Sense
	Granule Neurons	27	45	Sense
	Granule Neurons	21	55	Sense
	Detate Granule Neurons	4	1	Antisense
	Detate Granule Neurons	0	1	Antisense
	Detate Granule Neurons	0	1	Antisense
	Detate Granule Neurons	0	1	Antisense
	Detate Granule Neurons	0	1	Antisense
	Detate Granule Neurons	0	1	Antisense
	Detate Granule Neurons	0	1	Antisense
	Detate Granule Neurons	0	1	Antisense
	Detate Granule Neurons	0	1	Antisense
	Detate Granule Neurons	7	1	Antisense
	Detate Granule Neurons	0	1	Antisense
	Detate Granule Neurons	0	1	Antisense
	Detate Granule Neurons	0	1	Antisense
	Detate Granule Neurons	0	1	Antisense
	Detate Granule Neurons	0	1	Antisense
	Detate Granule Neurons	0	1	Antisense
	Detate Granule Neurons	0	1	Antisense
	CA4 Subfield Neurons	0	1	Antisense
	CA4 Subfield Neurons	2	1	Antisense
	CA4 Subfield Neurons	0	1	Antisense
	CA4 Subfield Neurons	17	1	Antisense
	CA4 Subfield Neurons	12	1	Antisense
	CA4 Subfield Neurons	0	1	Antisense
	CA4 Subfield Neurons	26	1	Antisense
	CA4 Subfield Neurons	0	1	Antisense
	CA4 Subfield Neurons	10	1	Antisense
	CA4 Subfield Neurons	0	1	Antisense
	CA4 Subfield Neurons	46	1	Antisense
	Detate Granule Neurons	1	1	Sense
	Detate Granule Neurons	0	1	Sense
	Detate Granule Neurons	0	1	Sense
	Detate Granule Neurons	0	1	Sense
	Detate Granule Neurons	0	1	Sense
	Detate Granule Neurons	0	1	Sense
	Detate Granule Neurons	6	1	Sense
	Detate Granule Neurons	8	1	Sense
	Detate Granule Neurons	0	1	Sense
	Detate Granule Neurons	0	1	Sense
	Detate Granule Neurons	0	1	Sense
	Detate Granule Neurons	0	1	Sense
	Detate Granule Neurons	0	1	Sense
	Detate Granule Neurons	0	1	Sense
	Detate Granule Neurons	0	1	Sense
	Detate Granule Neurons	0	1	Sense
	Detate Granule Neurons	0	1	Sense
	CA4 Subfield Neurons	1	1	Sense
	CA4 Subfield Neurons	29	1	Sense
	CA4 Subfield Neurons	2	1	Sense
	CA4 Subfield Neurons	12	1	Sense
	CA4 Subfield Neurons	6	1	Sense
	CA4 Subfield Neurons	7	1	Sense
	CA4 Subfield Neurons	0	1	Sense
	CA4 Subfield Neurons	2	1	Sense
	CA4 Subfield Neurons	0	1	Sense
	CA4 Subfield Neurons	12	1	Sense
	CA4 Subfield Neurons	1	1	Sense
2	Motor Neurons	1	1	Sense
	Motor Neurons	0	1	Sense
	Motor Neurons	3	1	Sense
	Motor Neurons	1	1	Sense
	Motor Neurons	3	1	Sense
	Motor Neurons	0	1	Antisense
	Motor Neurons	0	1	Antisense
	Motor Neurons	10	1	Antisense
	Motor Neurons	10	1	Antisense
	Motor Neurons	2	1	Antisense
	Motor Neurons	2	1	Sense
	Motor Neurons	0	1	Sense
	Motor Neurons	0	1	Sense
	Motor Neurons	0	1	Sense
	Motor Neurons	0	1	Sense
	Motor Neurons	5	1	Antisense
	Motor Neurons	0	1	Antisense
	Motor Neurons	0	1	Antisense
	Motor Neurons	3	1	Antisense
	Motor Neurons	0	1	Antisense
	Purkinje Neurons	3	1	Antisense
	Purkinje Neurons	5	1	Antisense
	Purkinje Neurons	2	1	Antisense
	Purkinje Neurons	10	1	Antisense
	Purkinje Neurons	5	1	Antisense
	Granule Neurons	2	40	Antisense
	Granule Neurons	1	45	Antisense
	Purkinje Neurons	0	1	Sense
	Purkinje Neurons	2	1	Sense
	Purkinje Neurons	0	1	Sense
	Purkinje Neurons	1	1	Sense
	Purkinje Neurons	0	1	Sense
	Granule Neurons	39	44	Sense
	Granule Neurons	43	47	Sense
	Purkinje Neurons	0	1	Antisense
	Purkinje Neurons	6	1	Antisense
	Purkinje Neurons	12	1	Antisense
	Purkinje Neurons	0	1	Antisense
	Purkinje Neurons	0	1	Antisense
	Granule Neurons	1	47	Antisense
	Granule Neurons	1	40	Antisense
	Purkinje Neurons	0	1	Sense
	Purkinje Neurons	1	1	Sense
	Purkinje Neurons	0	1	Sense
	Purkinje Neurons	7	1	Sense
	Purkinje Neurons	0	1	Sense
	Granule Neurons	47	40	Sense
	Granule Neurons	48	30	Sense
3	Motor Neurons	0	1	Sense
	Motor Neurons	1	1	Sense
	Motor Neurons	2	1	Sense
	Motor Neurons	1	1	Sense
	Motor Neurons	2	1	Antisense
	Motor Neurons	2	1	Antisense
	Motor Neurons	1	1	Antisense
	Motor Neurons	8	1	Antisense
	Motor Neurons	0	1	Sense
	Motor Neurons	2	1	Sense
	Motor Neurons	1	1	Sense
	Motor Neurons	1	1	Sense
	Motor Neurons	4	1	Antisense
	Motor Neurons	2	1	Antisense
	Motor Neurons	11	1	Antisense
	Motor Neurons	0	1	Antisense
	Motor Neurons	0	1	Antisense
	Purkinje Neurons	2	1	Antisense
	Purkinje Neurons	2	1	Antisense
	Purkinje Neurons	2	1	Antisense
	Purkinje Neurons	3	1	Antisense
	Purkinje Neurons	3	1	Antisense
	Granule Neurons	2	38	Antisense
	Granule Neurons	0	50	Antisense
	Purkinje Neurons	0	1	Sense
	Purkinje Neurons	0	1	Sense
	Purkinje Neurons	0	1	Sense
	Purkinje Neurons	6	1	Sense
	Purkinje Neurons	0	1	Sense
	Granule Neurons	9	39	Sense
	Granule Neurons	28	46	Sense
	Purkinje Neurons	0	1	Antisense
	Purkinje Neurons	8	1	Antisense
	Purkinje Neurons	14	1	Antisense
	Purkinje Neurons	2	1	Antisense
	Purkinje Neurons	10	1	Antisense
	Granule Neurons	0	47	Antisense
	Granule Neurons	0	47	Antisense
	Purkinje Neurons	3	1	Sense
	Purkinje Neurons	0	1	Sense
	Purkinje Neurons	1	1	Sense
	Purkinje Neurons	2	1	Sense
	Purkinje Neurons	1	1	Sense
	Granule Neurons	3	39	Sense
	Granule Neurons	15	38	Sense
4	Motor Neurons	0	1	Sense
	Motor Neurons	0	1	Sense
	Motor Neurons	0	1	Sense
	Motor Neurons	0	1	Sense
	Motor Neurons	10	1	Sense
	Motor Neurons	1	1	Antisense
	Motor Neurons	14	1	Antisense
	Motor Neurons	1	1	Antisense
	Motor Neurons	16	1	Antisense
	Motor Neurons	0	1	Antisense
	Motor Neurons	5	1	Sense
	Motor Neurons	1	1	Sense
	Motor Neurons	2	1	Sense
	Motor Neurons	4	1	Sense
	Motor Neurons	0	1	Antisense
	Motor Neurons	4	1	Antisense
	Motor Neurons	2	1	Antisense
	Motor Neurons	2	1	Antisense
	Motor Neurons	14	1	Antisense
	Purkinje Neurons	0	1	Antisense
	Purkinje Neurons	6	1	Antisense
	Purkinje Neurons	2	1	Antisense
	Purkinje Neurons	5	1	Antisense
	Purkinje Neurons	15	1	Antisense
	Granule Neurons	0	34	Antisense
	Granule Neurons	1	42	Antisense
	Purkinje Neurons	0	1	Sense
	Purkinje Neurons	0	1	Sense
	Purkinje Neurons	1	1	Sense
	Purkinje Neurons	1	1	Sense
	Purkinje Neurons	1	1	Sense
	Granule Neurons	23	38	Sense
	Granule Neurons	20	46	Sense
	Purkinje Neurons	6	1	Antisense
	Purkinje Neurons	3	1	Antisense
	Purkinje Neurons	0	1	Antisense
	Purkinje Neurons	13	1	Antisense
	Purkinje Neurons	13	1	Antisense
	Granule Neurons	0	39	Antisense
	Granule Neurons	2	39	Antisense
	Purkinje Neurons	2	1	Sense
	Purkinje Neurons	0	1	Sense
	Purkinje Neurons	4	1	Sense
	Purkinje Neurons	4	1	Sense
	Purkinje Neurons	1	1	Sense
	Granule Neurons	12	37	Sense
	Granule Neurons	11	45	Sense
6	Detate Granule Neurons	10	1	Antisense
	Detate Granule Neurons	12	1	Antisense
	Detate Granule Neurons	4	1	Antisense
	Detate Granule Neurons	0	1	Antisense
	Detate Granule Neurons	0	1	Antisense
	Detate Granule Neurons	0	1	Antisense
	Detate Granule Neurons	0	1	Antisense
	Detate Granule Neurons	0	1	Antisense
	Detate Granule Neurons	0	1	Antisense
	Detate Granule Neurons	0	1	Antisense
	Detate Granule Neurons	0	1	Antisense
	Detate Granule Neurons	0	1	Antisense
	Detate Granule Neurons	0	1	Antisense
	Detate Granule Neurons	6	1	Antisense
	Detate Granule Neurons	1	1	Antisense
	Detate Granule Neurons	3	1	Antisense
	Detate Granule Neurons	2	1	Antisense
	Detate Granule Neurons	0	1	Antisense
	Detate Granule Neurons	0	1	Antisense
	Detate Granule Neurons	0	1	Antisense
	Detate Granule Neurons	0	1	Antisense
	Detate Granule Neurons	0	1	Antisense
	Detate Granule Neurons	0	1	Antisense
	CA4 Subfield Neurons	0	1	Antisense
	CA4 Subfield Neurons	2	1	Antisense
	CA4 Subfield Neurons	4	1	Antisense
	CA4 Subfield Neurons	0	1	Antisense
	CA4 Subfield Neurons	0	1	Antisense
	CA4 Subfield Neurons	22	1	Antisense
	CA4 Subfield Neurons	0	1	Antisense
	CA4 Subfield Neurons	0	1	Antisense
	CA4 Subfield Neurons	0	1	Antisense
	CA4 Subfield Neurons	1	1	Antisense
	CA4 Subfield Neurons	0	1	Antisense
	CA4 Subfield Neurons	9	1	Antisense
	Detate Granule Neurons	5	1	Sense
	Detate Granule Neurons	3	1	Sense
	Detate Granule Neurons	0	1	Sense
	Detate Granule Neurons	0	1	Sense
	Detate Granule Neurons	0	1	Sense
	Detate Granule Neurons	0	1	Sense
	Detate Granule Neurons	0	1	Sense
	Detate Granule Neurons	0	1	Sense
	Detate Granule Neurons	0	1	Sense
	Detate Granule Neurons	0	1	Sense
	Detate Granule Neurons	4	1	Sense
	Detate Granule Neurons	5	1	Sense
	Detate Granule Neurons	1	1	Sense
	Detate Granule Neurons	0	1	Sense
	Detate Granule Neurons	0	1	Sense
	Detate Granule Neurons	0	1	Sense
	Detate Granule Neurons	0	1	Sense
	Detate Granule Neurons	0	1	Sense
	Detate Granule Neurons	0	1	Sense
	CA4 Subfield Neurons	5	1	Sense
	CA4 Subfield Neurons	2	1	Sense
	CA4 Subfield Neurons	4	1	Sense
	CA4 Subfield Neurons	1	1	Sense
	CA4 Subfield Neurons	0	1	Sense
	CA4 Subfield Neurons	0	1	Sense
	CA4 Subfield Neurons	0	1	Sense
	CA4 Subfield Neurons	1	1	Sense
	CA4 Subfield Neurons	0	1	Sense
	CA4 Subfield Neurons	0	1	Sense
	CA4 Subfield Neurons	2	1	Sense
	CA4 Subfield Neurons	1	1	Sense
7	Detate Granule Neurons	8	1	Sense
	Detate Granule Neurons	4	1	Sense
	Detate Granule Neurons	2	1	Sense
	Detate Granule Neurons	0	1	Sense
	Detate Granule Neurons	0	1	Sense
	Detate Granule Neurons	0	1	Sense
	Detate Granule Neurons	4	1	Sense
	Detate Granule Neurons	4	1	Sense
	Detate Granule Neurons	1	1	Sense
	Detate Granule Neurons	1	1	Sense
	Detate Granule Neurons	1	1	Sense
	Detate Granule Neurons	0	1	Sense
	Detate Granule Neurons	0	1	Sense
	Detate Granule Neurons	0	1	Sense
	Detate Granule Neurons	0	1	Sense
	Detate Granule Neurons	0	1	Sense
	Detate Granule Neurons	0	1	Sense
	Detate Granule Neurons	0	1	Sense
	CA4 Subfield Neurons	0	1	Sense
	CA4 Subfield Neurons	0	1	Sense
	CA4 Subfield Neurons	2	1	Sense
	CA4 Subfield Neurons	5	1	Sense
	CA4 Subfield Neurons	6	1	Sense
	CA4 Subfield Neurons	16	1	Sense
	CA4 Subfield Neurons	0	1	Sense
	CA4 Subfield Neurons	0	1	Sense
	CA4 Subfield Neurons	0	1	Sense
	CA4 Subfield Neurons	0	1	Sense
	CA4 Subfield Neurons	1	1	Sense
	Detate Granule Neurons	7	1	Antisense
	Detate Granule Neurons	1	1	Antisense
	Detate Granule Neurons	0	1	Antisense
	Detate Granule Neurons	0	1	Antisense
	Detate Granule Neurons	0	1	Antisense
	Detate Granule Neurons	0	1	Antisense
	Detate Granule Neurons	0	1	Antisense
	Detate Granule Neurons	0	1	Antisense
	Detate Granule Neurons	0	1	Antisense
	Detate Granule Neurons	8	1	Antisense
	Detate Granule Neurons	0	1	Antisense
	Detate Granule Neurons	0	1	Antisense
	Detate Granule Neurons	0	1	Antisense
	Detate Granule Neurons	0	1	Antisense
	Detate Granule Neurons	0	1	Antisense
	Detate Granule Neurons	0	1	Antisense
	Detate Granule Neurons	0	1	Antisense
	Detate Granule Neurons	0	1	Antisense
	CA4 Subfield Neurons	1	1	Antisense
	CA4 Subfield Neurons	0	1	Antisense
	CA4 Subfield Neurons	0	1	Antisense
	CA4 Subfield Neurons	0	1	Antisense
	CA4 Subfield Neurons	0	1	Antisense
	CA4 Subfield Neurons	0	1	Antisense
	CA4 Subfield Neurons	3	1	Antisense
	CA4 Subfield Neurons	0	1	Antisense
	CA4 Subfield Neurons	0	1	Antisense
	CA4 Subfield Neurons	1	1	Antisense
8	Detate Granule Neurons	23	1	Antisense
	Detate Granule Neurons	0	1	Antisense
	Detate Granule Neurons	0	1	Antisense
	Detate Granule Neurons	0	1	Antisense
	Detate Granule Neurons	0	1	Antisense
	Detate Granule Neurons	0	1	Antisense
	Detate Granule Neurons	0	1	Antisense
	Detate Granule Neurons	0	1	Antisense
	Detate Granule Neurons	0	1	Antisense
	Detate Granule Neurons	5	1	Antisense
	Detate Granule Neurons	3	1	Antisense
	Detate Granule Neurons	0	1	Antisense
	Detate Granule Neurons	0	1	Antisense
	Detate Granule Neurons	0	1	Antisense
	Detate Granule Neurons	0	1	Antisense
	Detate Granule Neurons	0	1	Antisense
	Detate Granule Neurons	0	1	Antisense
	Detate Granule Neurons	0	1	Antisense
	Detate Granule Neurons	0	1	Antisense
	CA4 Subfield Neurons	31	1	Antisense
	CA4 Subfield Neurons	10	1	Antisense
	CA4 Subfield Neurons	0	1	Antisense
	CA4 Subfield Neurons	1	1	Antisense
	CA4 Subfield Neurons	0	1	Antisense
	CA4 Subfield Neurons	0	1	Antisense
	CA4 Subfield Neurons	6	1	Antisense
	CA4 Subfield Neurons	6	1	Antisense
	CA4 Subfield Neurons	0	1	Antisense
	CA4 Subfield Neurons	0	1	Antisense
	CA4 Subfield Neurons	0	1	Antisense
	CA4 Subfield Neurons	0	1	Antisense
	CA4 Subfield Neurons	28	1	Antisense
	Detate Granule Neurons	5	1	Sense
	Detate Granule Neurons	2	1	Sense
	Detate Granule Neurons	1	1	Sense
	Detate Granule Neurons	1	1	Sense
	Detate Granule Neurons	2	1	Sense
	Detate Granule Neurons	0	1	Sense
	Detate Granule Neurons	0	1	Sense
	Detate Granule Neurons	0	1	Sense
	Detate Granule Neurons	0	1	Sense
	Detate Granule Neurons	0	1	Sense
	Detate Granule Neurons	0	1	Sense
	Detate Granule Neurons	6	1	Sense
	Detate Granule Neurons	4	1	Sense
	Detate Granule Neurons	0	1	Sense
	Detate Granule Neurons	0	1	Sense
	Detate Granule Neurons	0	1	Sense
	Detate Granule Neurons	0	1	Sense
	Detate Granule Neurons	0	1	Sense
	Detate Granule Neurons	0	1	Sense
	Detate Granule Neurons	0	1	Sense
	Detate Granule Neurons	0	1	Sense
	Detate Granule Neurons	0	1	Sense
	Detate Granule Neurons	0	1	Sense
	CA4 Subfield Neurons	0	1	Sense
	CA4 Subfield Neurons	8	1	Sense
	CA4 Subfield Neurons	4	1	Sense
	CA4 Subfield Neurons	0	1	Sense
	CA4 Subfield Neurons	15	1	Sense
	CA4 Subfield Neurons	23	1	Sense
	CA4 Subfield Neurons	0	1	Sense
	CA4 Subfield Neurons	0	1	Sense
	CA4 Subfield Neurons	0	1	Sense
	CA4 Subfield Neurons	44	1	Sense
	CA4 Subfield Neurons	14	1	Sense
