# Supplementary material for: Antisense RNA foci in the motor neurons of C9ORF72-ALS patients are associated with TDP-43 proteinopathy
Source: Acta Neuropathol. 2015 May 6;130(1):63–75. doi: 10.1007/s00401-015-1429-9 (PMC4468790; doi:10.1007/s00401-015-1429-9)
Supplement: Supplementary file 3 — Supplementary material 3 (XLS 29 kb) Supplementary Table 3: Raw counts of poly-GA and poly-PA inclusions in motor neurons and cerebellar granule neurons from C9ORF72+ cases [file 401_2015_1429_MOESM3_ESM.xls]

## Sheet: Supplementary Table 3
Case	Tissue	No. Cells	No. GA	No. PA
1	Motor Neurons	1	0	6
	Motor Neurons	1	0	2
	Motor Neurons	1	0	0
	Motor Neurons	1	0	0
	Motor Neurons	1	0	0
	Motor Neurons	1	0	5
	Motor Neurons	1	0	4
	Motor Neurons	1	0	1
	Motor Neurons	1	0	1
	Granule Neurons	90	12	3
	Granule Neurons	81	14	3
2	Motor Neurons	1	0	2
	Motor Neurons	1	0	1
	Motor Neurons	1	0	0
	Motor Neurons	1	1	0
	Motor Neurons	1	2	9
	Motor Neurons	1	1	7
	Motor Neurons	1	0	0
	Motor Neurons	1	0	0
	Granule Neurons	71	10	0
	Granule Neurons	57	11	1
	Granule Neurons	54	9	0
4	Motor Neurons	1	0	1
	Motor Neurons	1	0	3
	Motor Neurons	1	1	4
	Motor Neurons	1	0	0
	Granule Neurons	60	9	1
	Granule Neurons	53	12	4
	Granule Neurons	59	17	2
6	Motor Neurons	1	0	1
	Motor Neurons	1	0	0
	Motor Neurons	1	0	2
	Motor Neurons	1	0	1
	Motor Neurons	1	0	1
	Motor Neurons	1	0	2
	Granule Neurons	71	12	0
	Granule Neurons	63	8	1
7	Motor Neurons	1	1	4
	Motor Neurons	1	0	2
	Motor Neurons	1	0	1
	Motor Neurons	1	1	1
	Motor Neurons	1	0	0
	Motor Neurons	1	0	0
	Motor Neurons	1	0	3
	Motor Neurons	1	0	0
	Motor Neurons	1	0	1
	Motor Neurons	1	0	3
	Motor Neurons	1	0	4
	Granule Neurons	85	5	0
	Granule Neurons	71	9	1
8	Motor Neurons	1	1	4
	Motor Neurons	1	1	5
	Motor Neurons	1	0	7
	Motor Neurons	1	0	0
	Motor Neurons	1	0	3
	Motor Neurons	1	0	5
	Motor Neurons	1	0	6
	Motor Neurons	1	0	6
	Motor Neurons	1	0	4
	Granule Neurons	61	12	1
	Granule Neurons	78	7	1
