# Supplementary material for: Antisense RNA foci in the motor neurons of C9ORF72-ALS patients are associated with TDP-43 proteinopathy
Source: Acta Neuropathol. 2015 May 6;130(1):63–75. doi: 10.1007/s00401-015-1429-9 (PMC4468790; doi:10.1007/s00401-015-1429-9)
Supplement: Supplementary file 4 — Supplementary material 4 (XLS 24 kb) Supplementary Table 4: Plasmids used in this study [file 401_2015_1429_MOESM4_ESM.xls]

## Sheet: Sheet1
Case	Motor Neuron	Poly-PA Inclusion	Nuclear Antisense RNA Foci
2	1	Yes	Yes
	2	Yes	No
	3	No	Yes
	4	No	Yes
4	1	No	Yes
	2	Yes	Yes
	3	No	Yes
	4	Yes	No
5	1	No	No
	2	No	No
	3	Yes	No
7	1	No	No
	2	No	Yes
	3	No	Yes
	4	No	No
