# Supplementary material for: Antisense RNA foci in the motor neurons of C9ORF72-ALS patients are associated with TDP-43 proteinopathy
Source: Acta Neuropathol. 2015 May 6;130(1):63–75. doi: 10.1007/s00401-015-1429-9 (PMC4468790; doi:10.1007/s00401-015-1429-9)
Supplement: Supplementary file 5 — Supplementary material 5 (XLS 28 kb) [file 401_2015_1429_MOESM5_ESM.xls]

## Sheet: Supplementary Table 1
Case	Motor Neuron	Nuclear TDP-43	Cytoplasmic TDP-43 Inclusion	Nuclear Antisense RNA Foci
1	1	No	No	Yes
	2	Yes	No	Yes
	3	Yes	No	No
	4	No	No	Yes
	5	Yes	No	Yes
	6	No	No	Yes
	7	Yes	No	No
	8	No	No	Yes
	9	Yes	No	Yes
	10	Yes	No	Yes
	11	No	No	Yes
2	1	Yes	No	No
	2	No	No	Yes
	3	No	No	Yes
	4	No	No	No
	5	No	No	Yes
	6	No	No	Yes
3	1	No	Yes	No
	2	Yes	No	No
	3	Yes	No	No
	4	Yes	No	No
	5	No	Yes	Yes
	6	Yes	No	No
	7	Yes	No	No
	8	Yes	No	No
4	1	Yes	No	No
	2	No	No	Yes
	3	No	Yes	No
	4	No	Yes	Yes
	5	No	Yes	Yes
	6	No	No	Yes
	7	No	No	No
	8	Yes	No	No
	9	No	Yes	Yes
5	1	Yes	No	No
	2	Yes	No	No
	3	No	Yes	Yes
	4	Yes	No	No
	5	Yes	No	No
	6	No	Yes	Yes
6	1	Yes	No	No
	2	Yes	No	No
	3	Yes	No	No
	4	Yes	No	No
	5	Yes	No	No
	6	Yes	No	No
	7	Yes	No	No
	8	Yes	No	Yes
7	1	Yes	No	No
	2	Yes	No	No
	3	Yes	No	No
	4	Yes	No	No
	5	Yes	No	No
